# Supplementary material for: Are Attitudes towards COVID-19 Pandemic Related to Subjective Physical and Mental Health?
Source: Int J Environ Res Public Health. 2022 Nov 5;19(21):14538. doi: 10.3390/ijerph192114538 (PMC9656892; doi:10.3390/ijerph192114538)
Supplement: Supplementary file 1 [file ijerph-19-14538-s001.zip]

Archive with 1 entries (1 files):
- ijerph-1955948-supplementary.pdf
